# Supplementary material for: Educational Mobility, Pace of Aging, and Lifespan Among Participants in the Framingham Heart Study
Source: JAMA Netw Open. 2024 Mar 1;7(3):e240655. doi: 10.1001/jamanetworkopen.2024.0655 (PMC10907927; doi:10.1001/jamanetworkopen.2024.0655)
Supplement: Supplement 2. — eTable 4. Tests of DNA-Methylation Biological Aging Measures as Mediators of Educational Gradients in Mortality Risk [file jamanetwopen-e240655-s002.xlsx]

## Sheet: Table S4
	eTable S4. Tests of DNA-methylation biological aging measures as mediators of educational gradients in mortality risk. The table shows results of mediational analysis following the approach of Valeri and Vanderweele (2013). We test the extent to which educational gradients in mortality (as measured by sex- and birth-cohort-standardized attainment, and residualized-change mobility) are mediated th…
		Adjustment for age and sex only				Adjustment for cell counts				Adjustment for smoking
		Attainment-Mortality		Mobility-Mortality		Attainment-Mortality		Mobility-Mortality		Attainment-Mortality		Mobility-Mortality
	Effect	Estimate	CI	Estimate	CI	Estimate	CI	Estimate	CI	Estimate	CI	Estimate	CI
	DunedinPACE
	Total Effect	0.86	(0.78,0.95)	0.86	(0.79,0.96)	0.88	(0.77,0.98)	0.89	( 0.79,1.00)	0.88	(0.80,0.94)	0.88	( 0.80,1.01)
	CDE	0.75	(0.30,1.72)	0.9	(0.39,2.49)	0.88	(0.38,1.57)	1.06	( 0.37,4.45)	0.85	(0.36,2.71)	1.04	( 0.49,3.25)
	PNDE	0.93	(0.86,1.03)	0.93	(0.86,1.04)	0.94	(0.85,1.05)	0.94	( 0.85,1.07)	0.93	(0.86,1.00)	0.93	( 0.84,1.06)
	TNIE	0.92	(0.88,0.95)	0.93	(0.90,0.95)	0.93	(0.89,0.95)	0.94	( 0.91,0.97)	0.94	(0.90,0.96)	0.95	( 0.92,0.97)
	TNDE	0.93	(0.85,1.03)	0.93	(0.86,1.05)	0.94	(0.84,1.04)	0.95	( 0.85,1.07)	0.93	(0.86,0.99)	0.93	( 0.85,1.07)
	PNIE	0.92	(0.90,0.94)	0.93	(0.91,0.94)	0.93	(0.91,0.95)	0.94	( 0.91,0.96)	0.94	(0.91,0.96)	0.95	( 0.92,0.97)
	Prop. Mediated	0.54	(0.33,1.61)	0.5	(0.29,2.48)	0.55	(0.22,1.85)	0.51	(-2.37,6.10)	0.47	(0.19,0.96)	0.41	(-0.54,1.66)
	Horvath Clock
	Total Effect	0.86	( 0.77,0.92)	0.87	( 0.79,0.98)	0.89	( 0.81,0.98)	0.9	( 0.82,1.01)	0.88	( 0.80,0.96)	0.89	( 0.77,0.92)
	CDE	0.86	( 0.76,0.92)	0.87	( 0.80,0.98)	0.89	( 0.81,0.98)	0.9	( 0.82,1.02)	0.87	( 0.80,0.95)	0.88	( 0.77,0.93)
	PNDE	0.86	( 0.77,0.92)	0.87	( 0.79,0.98)	0.89	( 0.81,0.98)	0.9	( 0.82,1.01)	0.88	( 0.80,0.96)	0.88	( 0.77,0.92)
	TNIE	1	( 0.99,1.01)	1	( 1.00,1.02)	1	( 1.00,1.01)	1.01	( 1.00,1.01)	1	( 0.99,1.01)	1	( 1.00,1.01)
	TNDE	0.86	( 0.77,0.92)	0.87	( 0.79,0.98)	0.89	( 0.81,0.98)	0.9	( 0.82,1.01)	0.88	( 0.80,0.95)	0.88	( 0.77,0.92)
	PNIE	1	( 0.99,1.01)	1	( 1.00,1.01)	1	( 0.99,1.01)	1.01	( 1.00,1.02)	1	( 1.00,1.01)	1	( 1.00,1.01)
	Prop. Mediated	0	(-0.04,0.04)	-0.02	(-0.19,0.03)	-0.02	(-0.11,0.05)	-0.05	(-0.30,0.04)	0	(-0.09,0.03)	-0.02	(-0.10,0.02)
	Hannum Clock
	Total Effect	0.87	( 0.80,0.95)	0.88	( 0.80,0.96)	0.89	( 0.80,0.98)	0.91	( 0.83,0.98)	0.89	( 0.79,1.00)	0.9	( 0.79,0.99)
	CDE	0.87	( 0.79,0.94)	0.88	( 0.77,0.96)	0.89	( 0.80,0.95)	0.9	( 0.81,0.97)	0.88	( 0.80,0.99)	0.89	( 0.76,0.99)
	PNDE	0.87	( 0.80,0.95)	0.88	( 0.79,0.95)	0.89	( 0.80,0.98)	0.9	( 0.82,0.97)	0.89	( 0.79,0.99)	0.89	( 0.78,0.99)
	TNIE	1	( 0.99,1.02)	1	( 0.99,1.02)	1	( 0.99,1.01)	1	( 0.99,1.02)	1	( 0.99,1.01)	1.01	( 0.99,1.02)
	TNDE	0.87	( 0.80,0.95)	0.88	( 0.79,0.95)	0.89	( 0.80,0.98)	0.9	( 0.82,0.97)	0.89	( 0.79,1.00)	0.89	( 0.78,0.99)
	PNIE	1	( 0.99,1.02)	1	( 0.99,1.02)	1	( 0.99,1.01)	1	( 0.99,1.02)	1	( 0.99,1.01)	1.01	( 0.99,1.02)
	Prop. Mediated	0	(-0.19,0.12)	-0.02	(-0.13,0.11)	-0.01	(-0.12,0.13)	-0.05	(-0.26,0.10)	-0.02	(-0.10,0.22)	-0.05	(-0.41,0.28)
	PhenoAge Clock
	Total Effect	0.86	( 0.79,0.96)	0.87	( 0.78,0.95)	0.88	( 0.79,0.96)	0.9	( 0.80,0.99)	0.87	( 0.81,0.94)	0.89	( 0.81,0.96)
	CDE	0.87	( 0.81,0.96)	0.88	( 0.79,0.95)	0.89	( 0.80,0.96)	0.91	( 0.81,1.00)	0.88	( 0.82,0.96)	0.9	( 0.84,0.97)
	PNDE	0.87	( 0.79,0.97)	0.87	( 0.79,0.96)	0.89	( 0.80,0.97)	0.9	( 0.81,0.99)	0.88	( 0.82,0.96)	0.89	( 0.82,0.95)
	TNIE	0.99	( 0.98,1.00)	0.99	( 0.98,1.01)	0.99	( 0.98,1.00)	1	( 0.99,1.01)	0.99	( 0.98,1.01)	1	( 0.99,1.02)
	TNDE	0.87	( 0.79,0.97)	0.87	( 0.79,0.96)	0.89	( 0.80,0.96)	0.9	( 0.81,0.99)	0.88	( 0.82,0.96)	0.89	( 0.82,0.95)
	PNIE	0.99	( 0.98,1.00)	0.99	( 0.98,1.01)	0.99	( 0.98,1.00)	1	( 0.99,1.01)	0.99	( 0.98,1.01)	1	( 0.98,1.02)
	Prop. Mediated	0.07	(-0.04,0.25)	0.03	(-0.07,0.23)	0.05	(-0.01,0.18)	0.01	(-0.12,0.31)	0.04	(-0.07,0.24)	0.01	(-0.17,0.13)
	GrimAge Clock
	Total Effect	0.85	(0.77,0.95)	0.86	(0.78,0.97)	0.87	(0.77,0.95)	0.88	( 0.77,0.99)	0.88	(0.79,0.97)	0.89	(0.80,0.97)
	CDE	0.96	(0.87,1.07)	0.98	(0.88,1.09)	0.97	(0.87,1.05)	0.99	( 0.87,1.08)	0.96	(0.87,1.05)	0.98	(0.87,1.09)
	PNDE	0.94	(0.88,1.07)	0.94	(0.85,1.07)	0.95	(0.87,1.06)	0.95	( 0.84,1.07)	0.95	(0.85,1.06)	0.95	(0.85,1.02)
	TNIE	0.9	(0.86,0.93)	0.91	(0.88,0.94)	0.91	(0.88,0.93)	0.93	( 0.89,0.95)	0.93	(0.89,0.96)	0.94	(0.91,0.97)
	TNDE	0.95	(0.88,1.07)	0.96	(0.86,1.08)	0.96	(0.87,1.06)	0.96	( 0.85,1.07)	0.95	(0.85,1.05)	0.96	(0.85,1.04)
	PNIE	0.9	(0.86,0.92)	0.9	(0.87,0.93)	0.91	(0.88,0.93)	0.91	( 0.88,0.94)	0.93	(0.89,0.95)	0.93	(0.91,0.96)
	Prop. Mediated	0.63	(0.41,2.49)	0.59	(0.26,2.34)	0.64	(0.37,2.36)	0.57	(-0.79,1.43)	0.57	(0.25,3.46)	0.51	(0.15,1.71)
